# Supplementary material for: Non-contrast cine cardiovascular magnetic resonance-based radiomics nomogram for predicting microvascular obstruction after reperfusion in ST-segment elevation myocardial infarction
Source: Front Cardiovasc Med. 2023 Nov 3;10:1274267. doi: 10.3389/fcvm.2023.1274267 (PMC10655024; doi:10.3389/fcvm.2023.1274267)
Supplement: Supplementary file 1 [file Table1.xlsx]

## Sheet: Sheet1
number	General information																						Twelve Statistically significant radiomics features selected by analysis
Patients	MVO	LVEF (%)	EDV (ml)	ESV (ml)	CO (l/min)	HR (bpm)	LVM(g)	Gender	Age (years)	Smoking	Alcohol consumption	cTNI (ug/L)	NT-ProBNP(pg/mL)	MPV (fl)	LDL (mmol/L)	TG (mmol/L)	BUN (mmol/L)	Cre (umol/L)	Time to Balloon (min)	CMR time (day)	Culprit vessel	Infarction size (%)	original_glszm_SmallAreaLowGrayLevelEmphasis	wavelet-LLH_ngtdm_Strength	wavelet-LHH_glcm_SumSquares	wavelet-LHH_glszm_SizeZoneNonUniformity	wavelet-HLL_gldm_DependenceVariance	wavelet-HLH_glszm_SizeZoneNonUniformity	wavelet-HLH_glszm_SmallAreaHighGrayLevelEmphasis	wavelet-HHL_firstorder_RootMeanSquared	wavelet-HHH_firstorder_Mean	wavelet-HHH_glszm_SizeZoneNonUniformity	wavelet-LLL_gldm_LowGrayLevelEmphasis	wavelet-LLL_gldm_SmallDependenceLowGrayLevelEmphasis	Radscore
1	Negative	71	185	54	5.9	45	171.7	Male	69	Yes	Current	0.019	366	10.5	1.52	0.77	4.04	84.7	120	6	1	15	0.144943	0.101402	0.770208	0.472222	0.796242	0.277056	0.173357	0.398783	0.888456	0.296296	0.075642	0.12453	-0.239992
